# Supplementary material for: Identification and Validation of METTL3-Related Molecules for Predicting Prognosis and Efficacy of Immunotherapy in Gastric Cancer Based on m6A Methylome and Transcriptome Sequencing Analysis
Source: Front Oncol. 2022 Jul 29;12:935239. doi: 10.3389/fonc.2022.935239 (PMC9373839; doi:10.3389/fonc.2022.935239)
Supplement: Supplementary file 1 [file Table_1.xls]

ONTOLOGY	Term	%	PValue	List Total	Pop Hits	Pop Total	Fold Enrichment	Bonferroni	Benjamini	FDR	Genes	Count
KEGG	p53 signaling pathway	1.538461538	0.001069756	290	73	8112	3.831837506	0.267627175	0.062259789	0.059906326	CDKN1A, RRM2, GADD45A, IGFBP3, SESN2, MDM2, TSC2, PMAIP1, TNFRSF10B, BID	10
KEGG	PI3K-Akt signaling pathway	3.692307692	0.003724568	290	354	8112	1.896434833	0.662393014	0.120427707	0.115875457	PDGFRB, ATF2, CDKN1A, PDPK1, IRS1, HGF, FN1, TSC2, EGFR, NFKB1, EREG, VEGFA, FGF6, VTN, MDM2, EIF4EBP1, ITGB8, ITGAV, PKN2, FGFR3, SOS2, EPHA2, PCK2, FGFR1	24
KEGG	MAPK signaling pathway	3.076923077	0.008690991	290	294	8112	1.902885292	0.921144046	0.180648447	0.173819812	PDGFRB, DUSP4, ATF2, HSPA8, GADD45A, HGF, HSPA6, NFATC1, ARRB2, EGFR, NFKB1, EREG, VEGFA, FGF6, DDIT3, FGFR3, SOS2, MAP2K6, EPHA2, FGFR1	20
KEGG	EGFR tyrosine kinase inhibitor resistance	1.230769231	0.022049164	290	79	8112	2.832649498	0.998478565	0.291650306	0.280625724	PDGFRB, AXL, HGF, EIF4EBP1, FGFR3, SOS2, EGFR, VEGFA	8
KEGG	PD-L1 expression and PD-1 checkpoint pathway in cancer	1.076923077	0.097216593	290	89	8112	2.200077489	1	0.695078902	0.668804442	BATF2, NFATC1, HIF1A, TIRAP, EGFR, NFKB1, MAP2K6	7
