# Supplementary material for: Identification and Validation of METTL3-Related Molecules for Predicting Prognosis and Efficacy of Immunotherapy in Gastric Cancer Based on m6A Methylome and Transcriptome Sequencing Analysis
Source: Front Oncol. 2022 Jul 29;12:935239. doi: 10.3389/fonc.2022.935239 (PMC9373839; doi:10.3389/fonc.2022.935239)
Supplement: Supplementary file 2 [file Table_2.xls]

ONTOLOGY	Term	%	PValue	Genes	List Total	Pop Hits	Pop Total	Fold Enrichment	Bonferroni	Benjamini	FDR	Count
KEGG	AGE-RAGE signaling pathway in diabetic complications	1.228668942	0.002148407	STAT5A, STAT5B, TGFB2, STAT1, SERPINE1, FN1, TGFBR2, ICAM1, IL1A, IL6, PLCB4, IL1B, COL4A4, COL4A3, COL4A6, COL4A5, PLCD3, PLCD1	647	100	8112	2.256816074	0.509282999	0.088890338	0.08647338	18
KEGG	ECM-receptor interaction	1.092150171	0.003730763	LAMB3, VWF, LAMB2, ITGB4, ITGA3, FN1, HSPG2, THBS3, VTN, COL4A4, COL6A2, COL4A3, DAG1, COL4A6, COL4A5, AGRN	647	88	8112	2.279612196	0.709801964	0.129018209	0.125510161	16
KEGG	Human T-cell leukemia virus 1 infection	1.843003413	0.029518209	NRP1, CDKN1A, ATF6B, SLC2A1, ELK1, ANAPC11, ICAM1, CCNB2, IKBKG, JAK1, STAT5A, STAT5B, TGFB2, IL1R1, HLA-C, HLA-F, TGFBR2, HLA-E, CREB3, IL6, CALR, SLC25A5, TLN1, TP53, MAP3K14, SLC25A6, ANAPC2	647	222	8112	1.524875726	0.999950702	0.356907582	0.347203147	27
KEGG	Fatty acid metabolism	0.682593857	0.034873258	ELOVL1, FADS2, CPT2, SCD5, ACOX3, ELOVL7, HADH, ACAA1, ACAT2, HACD4	647	57	8112	2.199625803	0.999992104	0.360720258	0.350912154	10
KEGG	NOD-like receptor signaling pathway	1.501706485	0.059034217	GSDMD, GABARAPL1, NLRX1, STAT1, STAT2, CARD6, TNFAIP3, TYK2, BRCC3, ANTXR2, MAVS, IL6, MAP1LC3A, PLCB4, STING1, OAS2, IL1B, PYDC2, IKBKG, NLRP1, GBP1, JAK1	647	184	8112	1.499092803	0.999999998	0.475154187	0.462234587	22
KEGG	EGFR tyrosine kinase inhibitor resistance	0.750853242	0.095467696	IL6, SHC3, AXL, ERBB2, PDGFC, ARAF, EIF4EBP1, TGFA, NRG1, GAS6, JAK1	647	79	8112	1.74577896	1	0.585181618	0.569270336	11
