# Supplementary material for: Identification and Validation of METTL3-Related Molecules for Predicting Prognosis and Efficacy of Immunotherapy in Gastric Cancer Based on m6A Methylome and Transcriptome Sequencing Analysis
Source: Front Oncol. 2022 Jul 29;12:935239. doi: 10.3389/fonc.2022.935239 (PMC9373839; doi:10.3389/fonc.2022.935239)
Supplement: Supplementary file 3 [file Table_3.xls]

id	HR	HR.95L	HR.95H	pvalue	km
RAI14	1.421290389	1.246509288	1.620578675	1.51E-07	2.49E-06
TUBB6	1.314251973	1.179815858	1.464006638	6.93E-07	1.91E-07
FSTL1	1.236656047	1.115310589	1.371203855	5.55E-05	8.06E-05
MARCKS	1.455954318	1.194764661	1.774243117	0.000196082	0.000724445
CPE	1.15227947	1.068941928	1.242114228	0.000215147	0.000118058
SERPINE2	1.16079679	1.063740272	1.266708823	0.000816945	0.000399448
IGFBP3	1.170161203	1.065768893	1.284778764	0.000980834	0.000218605
ABCA1	1.214435559	1.063209357	1.387171508	0.004192745	0.006909319
NOG	1.264540594	1.06931855	1.495403697	0.006082027	0.000232885
TPD52L1	1.135058725	1.034451189	1.24545104	0.007467856	0.000122595
IDS	1.241994094	1.051990361	1.466315078	0.010519545	0.003034965
SERBP1	0.755277796	0.605943474	0.941415453	0.012522329	0.003447484
VTN	1.086391937	1.017307022	1.160168381	0.013442477	0.005958593
SPATA13	0.824088122	0.705583879	0.962495391	0.014584109	8.38E-05
PTGS2	1.094634742	1.017299624	1.177848876	0.015572843	0.012956113
PCDH10	1.202393164	1.034546467	1.397471614	0.016274286	2.76E-06
MTUS1	1.172909893	1.027356193	1.33908534	0.018314946	0.005977563
TACSTD2	1.06457952	1.000936478	1.132269209	0.046621202	0.007387058
PPP1R9A	1.101937783	0.997869026	1.216859975	0.05513417	0.000706848
KTN1	1.199548743	0.992548727	1.449719442	0.059757651	0.001967028
EPB41L3	1.115541246	0.993622752	1.25241926	0.064080103	0.000704202
DLX3	0.898414429	0.799254291	1.009876951	0.07261362	0.008025908
HEY1	1.135389899	0.984768958	1.309048394	0.080359857	0.001005937
GBP1	0.925629404	0.846780339	1.011820604	0.088892077	0.000481953
HBG2	1.265374291	0.962652912	1.663291179	0.091578192	0.029127979
KIAA1958	0.854013911	0.710901699	1.025936161	0.091729933	0.017063205
AIG1	1.140876157	0.968544172	1.343870979	0.114696459	0.053830946
NRP2	1.092795389	0.968961454	1.232455387	0.148140782	6.37E-05
RASSF9	1.093707674	0.956607171	1.250457359	0.189931493	0.010064457
ADAM22	1.125520634	0.937654341	1.351027391	0.204415586	0.000271048
TCF7L2	0.898482084	0.756396477	1.067257819	0.222907597	0.018239308
MGAT1	1.127081217	0.926882933	1.370520511	0.23053306	0.076601051
HOXC4	1.069587598	0.955131783	1.197758938	0.244021517	0.017967355
PRKDC	0.924436952	0.806598421	1.059490888	0.258755613	0.024580501
MAGEB2	1.054486805	0.959761664	1.158560989	0.269266568	0.047852174
RPL37	0.89298991	0.72684614	1.097111116	0.281226439	0.071849966
IQGAP2	0.951020298	0.867959293	1.042029983	0.281473052	0.010331388
TMED3	1.091911544	0.913715163	1.304860496	0.333396464	0.157003133
ZIC5	0.938762922	0.822257525	1.07177593	0.349949999	0.004895311
BMP6	1.067806061	0.930471544	1.225410697	0.350296567	0.080876716
MMP24	1.065357196	0.928546976	1.222324755	0.366629168	0.00088281
PSG4	1.130032654	0.864540108	1.477055591	0.370958545	0.006834516
MRPS12	0.924074498	0.770254929	1.108611766	0.395314885	0.063301518
FMNL2	1.072441637	0.908987761	1.265287735	0.407134858	0.013950394
SSB	0.924661103	0.767683386	1.113737994	0.40928354	0.063949393
C1RL	1.064009566	0.907077026	1.248092857	0.446020105	0.010172543
VANGL1	0.922053308	0.74136337	1.14678218	0.465856666	0.140455078
TMEM156	0.952340551	0.832043251	1.090030505	0.478471641	0.055894372
PIBF1	0.931572312	0.765560686	1.133583514	0.479042525	0.117595126
PDE4DIP	1.074642494	0.84679693	1.363793903	0.553764077	0.00159918
HES2	0.96949282	0.866436044	1.08480751	0.588974667	0.148004233
CARD6	1.037125383	0.892520458	1.205158999	0.634213361	0.108030046
ZNF618	1.035988828	0.886274219	1.210994103	0.657064131	0.10029495
IFI44	0.981520659	0.896417261	1.07470354	0.686893416	0.091089796
SRGN	1.013859133	0.926753135	1.109152268	0.763945488	0.024963013
EDN2	0.976965541	0.836940159	1.140418054	0.767803016	0.003698817
UROS	0.972194391	0.789547259	1.197093555	0.790548429	0.19351393
HEXIM1	0.973657421	0.782238116	1.21191841	0.811085918	0.278158784
NXF3	0.987914895	0.893023713	1.092889052	0.81344363	0.109002537
PARD3B	0.977824942	0.792896059	1.205885193	0.833938122	0.027804353
GDPD1	1.015032995	0.874220539	1.178526394	0.844749125	0.100714042
CD33	0.984260205	0.811747156	1.193435842	0.871807843	0.171301848
GARNL3	1.015913835	0.828551068	1.245645512	0.879351627	0.131587135
CR1	1.007406954	0.834196801	1.216581951	0.938890825	0.105287238
