# Supplementary material for: Identification and Validation of METTL3-Related Molecules for Predicting Prognosis and Efficacy of Immunotherapy in Gastric Cancer Based on m6A Methylome and Transcriptome Sequencing Analysis
Source: Front Oncol. 2022 Jul 29;12:935239. doi: 10.3389/fonc.2022.935239 (PMC9373839; doi:10.3389/fonc.2022.935239)
Supplement: Supplementary file 4 [file Table_4.xls]

Id	futime	fustat
TCGA-BR-4366	0	0
TCGA-BR-4368	0	0
TCGA-BR-4370	0	0
TCGA-BR-4371	0	0
TCGA-BR-4363	0	0
TCGA-BR-4361	0	0
TCGA-BR-4367	0	0
TCGA-CG-4476	0	0
TCGA-BR-4369	0	0
TCGA-CG-4442	0	0
TCGA-BR-8679	0	0
TCGA-BR-4357	0	0
TCGA-BR-8486	0	0
TCGA-F1-6177	0	0
TCGA-CD-5804	0	0
TCGA-BR-6454	0	0
TCGA-CG-5716	0	0
TCGA-BR-A4CR	0	0
TCGA-BR-4294	0	0
TCGA-FP-A8CX	7	0
TCGA-HU-A4GY	8	0
TCGA-BR-A4J9	14	0
TCGA-BR-A4J4	16	0
TCGA-FP-8631	17	0
TCGA-BR-A4J6	20	0
TCGA-BR-8380	21	0
TCGA-BR-8077	21	0
TCGA-HU-8610	23	0
TCGA-BR-8366	29	0
TCGA-CG-5722	30	0
TCGA-CG-5719	31	0
TCGA-BR-8487	34	0
TCGA-BR-A4PF	35	0
TCGA-HU-8238	46	0
TCGA-HU-A4H0	64	0
TCGA-IP-7968	77	0
TCGA-CG-4301	92	0
TCGA-HU-A4GC	99	0
TCGA-BR-8384	113	0
TCGA-BR-8368	131	0
TCGA-BR-8483	164	0
TCGA-HU-A4G3	170	0
TCGA-SW-A7EB	176	0
TCGA-CG-5721	183	0
TCGA-FP-A9TM	189	0
TCGA-HU-A4GT	198	0
TCGA-IN-A7NR	198	0
TCGA-HU-A4GU	200	0
TCGA-BR-8381	224	0
TCGA-BR-8297	225	0
TCGA-BR-8676	229	0
TCGA-CG-4436	243	0
TCGA-CG-4437	245	0
TCGA-HU-A4H8	270	0
TCGA-HU-A4GP	273	0
TCGA-BR-6710	273	0
TCGA-BR-7197	280	0
TCGA-BR-8485	280	0
TCGA-B7-A5TN	287	0
TCGA-B7-A5TK	288	0
TCGA-IN-A7NT	323	0
TCGA-BR-8690	325	0
TCGA-B7-A5TJ	335	0
TCGA-D7-A6EV	342	0
TCGA-D7-A6EX	344	0
TCGA-F1-A72C	346	0
TCGA-IN-A7NU	356	0
TCGA-B7-5818	356	0
TCGA-HU-A4GH	358	0
TCGA-CD-8534	367	0
TCGA-CD-A4MH	371	0
TCGA-CD-8529	374	0
TCGA-CD-A487	374	0
TCGA-CD-8528	375	0
TCGA-D7-6822	375	0
TCGA-CD-8530	377	0
TCGA-BR-7851	378	0
TCGA-CD-A48A	378	0
TCGA-IN-A6RJ	379	0
TCGA-CD-8526	381	0
TCGA-IN-A6RS	383	0
TCGA-CD-8531	383	0
TCGA-CD-8525	383	0
TCGA-D7-5578	385	0
TCGA-CD-8524	388	0
TCGA-BR-8588	389	0
TCGA-CD-8535	390	0
TCGA-HU-A4H2	394	0
TCGA-CD-5799	396	0
TCGA-CD-5800	400	0
TCGA-CD-5798	408	0
TCGA-IN-AB1X	411	0
TCGA-BR-A4J8	411	0
TCGA-FP-8211	413	0
TCGA-BR-6457	416	0
TCGA-MX-A666	427	0
TCGA-BR-8369	427	0
TCGA-F1-6874	440	0
TCGA-D7-A4Z0	449	0
TCGA-BR-8373	450	0
TCGA-D7-6528	463	0
TCGA-CD-8533	468	0
TCGA-D7-A6F2	476	0
TCGA-IN-AB1V	479	0
TCGA-BR-6453	485	0
TCGA-CG-4305	485	0
TCGA-D7-6815	486	0
TCGA-D7-A4YU	500	0
TCGA-D7-8572	511	0
TCGA-FP-8099	519	0
TCGA-VQ-AA6D	521	0
TCGA-D7-8574	523	0
TCGA-D7-6526	523	0
TCGA-ZA-A8F6	525	0
TCGA-D7-6524	543	0
TCGA-IN-A6RI	559	0
TCGA-D7-6521	564	0
TCGA-D7-6522	566	0
TCGA-IN-8462	572	0
TCGA-D7-6520	573	0
TCGA-CG-4466	577	0
TCGA-SW-A7EA	579	0
TCGA-D7-8573	593	0
TCGA-FP-7829	594	0
TCGA-IN-A6RN	594	0
TCGA-B7-A5TI	595	0
TCGA-MX-A5UJ	600	0
TCGA-D7-A74A	607	0
TCGA-KB-A93G	613	0
TCGA-HU-A4GX	616	0
TCGA-D7-6519	625	0
TCGA-D7-8579	636	0
TCGA-HU-8608	641	0
TCGA-D7-8578	643	0
TCGA-HU-A4H6	644	0
TCGA-F1-A448	647	0
TCGA-HU-A4GJ	650	0
TCGA-VQ-A91E	664	0
TCGA-BR-7196	666	0
TCGA-BR-8364	675	0
TCGA-D7-A6F0	678	0
TCGA-FP-7998	678	0
TCGA-HU-8602	679	0
TCGA-HU-A4G8	690	0
TCGA-HU-A4GD	692	0
TCGA-HU-8604	694	0
TCGA-CG-4475	699	0
TCGA-HU-A4H5	724	0
TCGA-HU-A4H4	725	0
TCGA-HU-A4G9	736	0
TCGA-HU-A4G2	739	0
TCGA-HU-8244	742	0
TCGA-D7-8570	752	0
TCGA-BR-8678	754	0
TCGA-HU-A4GF	785	0
TCGA-BR-8677	813	0
TCGA-VQ-A94U	819	0
TCGA-BR-8589	825	0
TCGA-VQ-AA6J	838	0
TCGA-BR-8591	856	0
TCGA-BR-A4J5	862	0
TCGA-VQ-AA69	864	0
TCGA-HU-8249	881	0
TCGA-HU-A4H3	882	0
TCGA-BR-8286	895	0
TCGA-BR-7958	899	0
TCGA-CG-4443	912	0
TCGA-HF-A5NB	928	0
TCGA-BR-6802	940	0
TCGA-CG-4477	942	0
TCGA-VQ-A8P8	942	0
TCGA-BR-8361	946	0
TCGA-BR-6803	949	0
TCGA-BR-8372	951	0
TCGA-BR-8680	972	0
TCGA-BR-8081	981	0
TCGA-BR-A4J7	989	0
TCGA-BR-8682	991	0
TCGA-BR-6566	997	0
TCGA-VQ-A91S	1000	0
TCGA-BR-7959	1010	0
TCGA-HU-A4HD	1016	0
TCGA-BR-7715	1023	0
TCGA-BR-A44T	1038	0
TCGA-BR-6452	1055	0
TCGA-BR-7704	1072	0
TCGA-RD-A8N9	1083	0
TCGA-BR-7707	1090	0
TCGA-IN-7806	1106	0
TCGA-D7-A4YX	1108	0
TCGA-KB-A93J	1124	0
TCGA-VQ-A8P3	1132	0
TCGA-BR-8058	1133	0
TCGA-VQ-A8E7	1138	0
TCGA-KB-A93H	1145	0
TCGA-VQ-A8P2	1160	0
TCGA-VQ-AA6A	1184	0
TCGA-BR-6563	1190	0
TCGA-VQ-A91A	1200	0
TCGA-BR-7716	1210	0
TCGA-BR-6801	1223	0
TCGA-RD-A8N0	1236	0
TCGA-VQ-A91V	1297	0
TCGA-VQ-A8E2	1319	0
TCGA-VQ-AA68	1328	0
TCGA-BR-6852	1367	0
TCGA-R5-A7O7	1389	0
TCGA-CG-4444	1431	0
TCGA-VQ-A8DT	1484	0
TCGA-HF-7134	1588	0
TCGA-CG-4438	1645	0
TCGA-VQ-AA6F	1646	0
TCGA-VQ-A91Z	1690	0
TCGA-3M-AB46	1765	0
TCGA-VQ-A91K	1862	0
TCGA-HF-7133	1918	0
TCGA-KB-A6F7	1935	0
TCGA-VQ-A8PX	1964	0
TCGA-VQ-A92D	2032	0
TCGA-RD-A8N4	2171	0
TCGA-R5-A7ZI	2267	0
TCGA-HF-7132	2351	0
TCGA-CG-5723	2496	0
TCGA-RD-A8N1	3519	0
TCGA-RD-A8N2	3540	0
TCGA-RD-A8MV	3720	0
TCGA-VQ-A923	0	1
TCGA-CG-4462	0	1
TCGA-CG-4306	1	1
TCGA-HU-A4GQ	3	1
TCGA-ZQ-A9CR	24	1
TCGA-CG-5720	30	1
TCGA-BR-A4CS	45	1
TCGA-VQ-A91U	52	1
TCGA-VQ-A8PM	57	1
TCGA-BR-8295	67	1
TCGA-VQ-A8PF	76	1
TCGA-VQ-A94P	81	1
TCGA-BR-8289	81	1
TCGA-VQ-A8PJ	82	1
TCGA-IN-8663	103	1
TCGA-IN-7808	105	1
TCGA-BR-7901	105	1
TCGA-FP-7735	106	1
TCGA-MX-A5UG	113	1
TCGA-CG-4440	122	1
TCGA-BR-4253	124	1
TCGA-D7-A748	132	1
TCGA-VQ-A925	138	1
TCGA-BR-4187	141	1
TCGA-FP-8210	153	1
TCGA-RD-A7BW	156	1
TCGA-VQ-A8DU	166	1
TCGA-FP-A4BF	168	1
TCGA-VQ-A928	174	1
TCGA-R5-A7ZR	185	1
TCGA-BR-4267	188	1
TCGA-BR-8592	191	1
TCGA-CD-A486	192	1
TCGA-VQ-A927	200	1
TCGA-CD-A4MG	200	1
TCGA-BR-4280	201	1
TCGA-IN-A6RR	205	1
TCGA-CG-5717	212	1
TCGA-CG-4469	215	1
TCGA-CD-8527	218	1
TCGA-VQ-A8P5	235	1
TCGA-CG-5734	243	1
TCGA-EQ-8122	243	1
TCGA-BR-8284	245	1
TCGA-BR-8687	250	1
TCGA-D7-A747	255	1
TCGA-R5-A7ZF	259	1
TCGA-RD-A7BT	262	1
TCGA-RD-A8N6	272	1
TCGA-CG-4465	274	1
TCGA-VQ-A922	275	1
TCGA-BR-7957	276	1
TCGA-BR-6565	279	1
TCGA-R5-A805	281	1
TCGA-VQ-A8PO	282	1
TCGA-BR-4256	284	1
TCGA-BR-8590	284	1
TCGA-VQ-A91X	289	1
TCGA-BR-4279	291	1
TCGA-BR-8080	292	1
TCGA-BR-4257	294	1
TCGA-VQ-A91Y	296	1
TCGA-MX-A663	300	1
TCGA-BR-8683	300	1
TCGA-D7-6527	312	1
TCGA-RD-A7BS	336	1
TCGA-CD-5803	341	1
TCGA-VQ-A94T	342	1
TCGA-CD-A489	344	1
TCGA-D7-A6EY	348	1
TCGA-BR-8060	348	1
TCGA-CD-A48C	353	1
TCGA-CD-8532	354	1
TCGA-VQ-A91D	356	1
TCGA-BR-8371	359	1
TCGA-CG-5724	366	1
TCGA-BR-6709	370	1
TCGA-D7-6818	376	1
TCGA-CD-5813	377	1
TCGA-VQ-AA6K	378	1
TCGA-VQ-A8PH	389	1
TCGA-VQ-A8DZ	396	1
TCGA-CD-5801	401	1
TCGA-VQ-A8DV	403	1
TCGA-D7-6525	406	1
TCGA-IN-A6RL	406	1
TCGA-BR-6455	422	1
TCGA-BR-A44U	422	1
TCGA-CG-4441	426	1
TCGA-FP-7916	428	1
TCGA-BR-8059	439	1
TCGA-D7-8576	446	1
TCGA-CG-5725	457	1
TCGA-BR-7722	466	1
TCGA-BR-8296	474	1
TCGA-VQ-A8PQ	476	1
TCGA-HU-A4HB	477	1
TCGA-BR-A4QL	491	1
TCGA-VQ-A8PD	496	1
TCGA-RD-A7C1	507	1
TCGA-RD-A8NB	513	1
TCGA-BR-6456	526	1
TCGA-BR-8365	533	1
TCGA-VQ-A8PK	543	1
TCGA-BR-7717	552	1
TCGA-D7-8575	554	1
TCGA-R5-A7ZE	554	1
TCGA-BR-4191	558	1
TCGA-VQ-AA64	560	1
TCGA-VQ-A8E0	562	1
TCGA-VQ-A91N	570	1
TCGA-BR-6458	588	1
TCGA-BR-6707	605	1
TCGA-BR-8291	607	1
TCGA-D7-A6EZ	618	1
TCGA-VQ-A91Q	633	1
TCGA-BR-8686	635	1
TCGA-VQ-A94O	640	1
TCGA-VQ-A8E3	661	1
TCGA-CG-4460	669	1
TCGA-VQ-A8PE	675	1
TCGA-VQ-A8PP	712	1
TCGA-BR-8382	762	1
TCGA-BR-8484	766	1
TCGA-BR-6705	779	1
TCGA-D7-5577	782	1
TCGA-VQ-AA6G	792	1
TCGA-BR-6564	794	1
TCGA-BR-8367	801	1
TCGA-HJ-7597	805	1
TCGA-VQ-A8PU	832	1
TCGA-BR-A4IV	869	1
TCGA-BR-7723	874	1
TCGA-CG-5726	881	1
TCGA-BR-4201	940	1
TCGA-VQ-A8PB	1043	1
TCGA-CG-5718	1095	1
TCGA-RD-A8MW	1153	1
TCGA-VQ-A94R	1294	1
TCGA-VQ-A8PC	1407	1
TCGA-VQ-A924	1686	1
TCGA-RD-A8N5	1747	1
TCGA-FP-8209	1811	1
TCGA-CG-5732	2100	1
TCGA-F1-6875	2197	1
GSM2235780	0	1
GSM2235927	0	1
GSM2235616	30	1
GSM2235719	30	1
GSM2235726	30	1
GSM2235849	30	1
GSM2235952	30	1
GSM2235706	60	1
GSM2235748	60	1
GSM2235905	60	1
GSM2235717	90	1
GSM2235742	90	1
GSM2236012	90	1
GSM2235576	120	1
GSM2235740	120	1
GSM2235743	120	1
GSM2235782	120	1
GSM2235816	120	1
GSM2235838	120	1
GSM2235729	150	1
GSM2235805	150	1
GSM2235951	150	1
GSM2235607	180	1
GSM2235879	180	1
GSM2235980	180	1
GSM2235996	180	1
GSM2235750	210	1
GSM2235770	210	1
GSM2235810	210	1
GSM2235977	210	1
GSM2236083	210	1
GSM2235609	240	1
GSM2235611	240	1
GSM2235984	240	1
GSM2235736	270	1
GSM2235764	270	1
GSM2235823	270	1
GSM2236005	270	1
GSM2235724	300	1
GSM2235818	300	1
GSM2235953	300	1
GSM2235967	300	1
GSM2235995	300	1
GSM2235566	330	1
GSM2235574	330	1
GSM2235826	330	1
GSM2235560	360	1
GSM2235747	360	1
GSM2235759	360	1
GSM2235774	360	1
GSM2235799	360	1
GSM2235811	360	1
GSM2235864	360	1
GSM2235974	360	1
GSM2235582	390	1
GSM2235710	390	1
GSM2235758	390	1
GSM2235843	390	1
GSM2235882	390	1
GSM2235563	420	1
GSM2235739	420	1
GSM2235842	420	1
GSM2235923	420	1
GSM2236080	420	1
GSM2235595	450	1
GSM2235766	450	1
GSM2235841	480	1
GSM2235579	510	1
GSM2235633	510	1
GSM2235773	510	1
GSM2235880	510	1
GSM2236017	510	1
GSM2236067	510	1
GSM2235562	540	1
GSM2235702	540	1
GSM2235767	540	1
GSM2235909	540	1
GSM2235970	540	1
GSM2235577	570	1
GSM2235711	570	1
GSM2235883	570	1
GSM2235935	570	1
GSM2235760	600	1
GSM2235776	600	1
GSM2236016	600	1
GSM2235578	630	1
GSM2235598	630	1
GSM2235623	630	1
GSM2235819	630	1
GSM2235904	630	1
GSM2236007	630	1
GSM2235769	660	1
GSM2235964	660	1
GSM2236053	660	1
GSM2236073	660	1
GSM2235557	690	1
GSM2235585	690	1
GSM2235610	690	1
GSM2235622	690	1
GSM2235698	690	1
GSM2235699	690	1
GSM2235778	690	1
GSM2235808	690	1
GSM2235825	690	1
GSM2235558	720	1
GSM2235820	720	1
GSM2236006	720	1
GSM2235580	750	1
GSM2235787	750	1
GSM2235791	750	1
GSM2235798	750	1
GSM2235813	780	1
GSM2236011	780	1
GSM2235962	810	1
GSM2235963	810	1
GSM2236009	810	1
GSM2235612	870	1
GSM2236008	900	1
GSM2235753	930	1
GSM2235845	930	1
GSM2236090	930	1
GSM2235991	960	1
GSM2235966	990	0
GSM2235621	990	1
GSM2235807	990	1
GSM2235865	990	1
GSM2235940	990	1
GSM2236049	990	1
GSM2236072	990	1
GSM2235978	1020	0
GSM2235812	1020	1
GSM2235899	1020	1
GSM2235902	1020	1
GSM2236088	1020	1
GSM2235985	1050	0
GSM2235986	1050	0
GSM2235987	1050	0
GSM2236076	1050	0
GSM2235728	1050	1
GSM2236046	1050	1
GSM2235981	1080	0
GSM2235629	1080	1
GSM2235722	1080	1
GSM2235937	1110	0
GSM2235982	1110	0
GSM2236040	1110	0
GSM2236042	1110	0
GSM2235789	1110	1
GSM2235945	1110	1
GSM2236057	1110	1
GSM2236060	1110	1
GSM2236094	1110	1
GSM2235983	1140	0
GSM2236077	1140	0
GSM2236010	1140	1
GSM2236051	1140	1
GSM2235697	1170	1
GSM2235749	1170	1
GSM2235762	1170	1
GSM2235831	1170	1
GSM2236025	1170	1
GSM2236075	1170	1
GSM2236038	1200	0
GSM2236043	1200	0
GSM2235757	1200	1
GSM2235848	1200	1
GSM2235933	1230	0
GSM2235941	1230	0
GSM2236036	1230	0
GSM2236037	1230	0
GSM2236041	1230	0
GSM2235936	1260	0
GSM2235942	1260	0
GSM2235979	1260	0
GSM2236039	1260	0
GSM2236068	1260	1
GSM2235567	1290	1
GSM2235703	1290	1
GSM2235827	1290	1
GSM2235796	1320	1
GSM2235939	1350	0
GSM2235737	1350	1
GSM2235714	1380	1
GSM2236004	1380	1
GSM2235934	1410	0
GSM2235852	1440	1
GSM2235730	1470	1
GSM2235744	1470	1
GSM2235779	1470	1
GSM2236047	1470	1
GSM2235588	1530	1
GSM2235886	1530	1
GSM2236021	1530	1
GSM2236013	1590	1
GSM2235976	1650	0
GSM2235817	1650	1
GSM2235972	1710	0
GSM2235584	1710	1
GSM2235901	1740	1
GSM2235932	1770	0
GSM2235968	1770	0
GSM2235559	1770	1
GSM2235772	1800	1
GSM2235929	1800	1
GSM2235975	1830	0
GSM2235973	1860	0
GSM2235971	1890	0
GSM2235965	1890	1
GSM2235969	1920	0
GSM2235587	1920	1
GSM2236026	1920	1
GSM2235565	1950	1
GSM2235605	2010	1
GSM2235637	2040	0
GSM2235888	2040	1
GSM2235631	2070	0
GSM2235636	2070	0
GSM2235619	2100	0
GSM2235625	2100	0
GSM2235627	2100	0
GSM2235630	2100	0
GSM2235988	2100	0
GSM2235556	2100	1
GSM2235617	2130	0
GSM2235618	2130	0
GSM2235620	2130	0
GSM2235635	2160	0
GSM2235606	2190	0
GSM2235600	2220	0
GSM2235601	2220	0
GSM2235604	2220	0
GSM2235628	2220	0
GSM2235634	2220	0
GSM2235930	2220	1
GSM2235596	2250	0
GSM2235783	2250	1
GSM2235632	2280	0
GSM2235586	2310	0
GSM2235589	2310	0
GSM2235593	2310	0
GSM2235614	2310	0
GSM2235615	2310	0
GSM2235624	2310	0
GSM2235626	2310	0
GSM2236064	2310	1
GSM2235824	2370	1
GSM2235887	2370	1
GSM2236054	2370	1
GSM2235571	2400	0
GSM2235599	2400	0
GSM2235603	2400	0
GSM2235608	2400	0
GSM2235570	2430	0
GSM2235568	2460	0
GSM2235569	2460	0
GSM2235573	2460	0
GSM2235602	2460	0
GSM2235613	2490	0
GSM2235564	2520	0
GSM2235597	2520	0
GSM2235561	2550	0
GSM2235862	2550	1
GSM2235572	2580	0
GSM2235575	2580	0
GSM2235755	2610	1
GSM2235793	2610	1
GSM2235938	2760	0
GSM2235792	2760	1
GSM2235840	2760	1
GSM2235846	2760	1
GSM2236019	2760	1
GSM2235851	2790	1
GSM2235889	2790	1
GSM2235999	2850	1
GSM2236028	2850	1
GSM2235830	2940	0
GSM2235751	3030	0
GSM2236050	3030	0
GSM2235806	3030	1
GSM2235839	3030	1
GSM2235844	3060	0
GSM2236048	3060	0
GSM2236024	3090	0
GSM2235784	3090	1
GSM2236022	3120	0
GSM2235716	3120	1
GSM2236014	3150	1
GSM2235745	3180	0
GSM2235802	3180	0
GSM2235803	3210	0
GSM2235828	3210	0
GSM2235696	3240	0
GSM2235701	3240	0
GSM2235709	3240	0
GSM2235712	3240	0
GSM2235786	3240	0
GSM2236023	3240	0
GSM2235704	3270	0
GSM2235708	3270	0
GSM2235829	3270	0
GSM2236020	3270	0
GSM2235763	3270	1
GSM2235855	3300	0
GSM2236015	3300	0
GSM2235746	3330	0
GSM2235847	3330	0
GSM2235853	3330	0
GSM2235854	3330	0
GSM2235821	3360	0
GSM2235822	3360	0
GSM2235801	3390	0
GSM2235814	3390	0
GSM2235815	3390	0
GSM2235837	3390	0
GSM2235705	3420	0
GSM2235785	3420	0
GSM2235800	3420	0
GSM2235804	3420	0
GSM2236071	3420	0
GSM2235781	3450	0
GSM2235797	3450	0
GSM2236069	3450	0
GSM2235777	3450	1
GSM2235707	3480	0
GSM2235850	3480	0
GSM2236018	3480	0
GSM2236052	3480	0
GSM2235713	3480	1
GSM2235700	3510	0
GSM2235788	3510	0
GSM2235715	3540	0
GSM2235723	3540	0
GSM2235727	3540	0
GSM2235731	3540	0
GSM2235732	3540	0
GSM2235718	3570	0
GSM2235720	3570	0
GSM2235721	3570	0
GSM2235790	3570	0
GSM2236065	3570	0
GSM2235775	3600	0
GSM2236033	3600	0
GSM2235906	3600	1
GSM2235695	3630	0
GSM2235794	3630	0
GSM2235795	3630	0
GSM2235725	3660	0
GSM2235998	3660	0
GSM2236000	3660	0
GSM2236034	3660	0
GSM2235907	3690	0
GSM2235908	3690	0
GSM2235994	3690	0
GSM2236091	3690	1
GSM2235885	3720	0
GSM2236001	3720	0
GSM2236027	3720	0
GSM2236070	3720	0
GSM2235867	3750	0
GSM2235878	3750	0
GSM2235881	3750	0
GSM2235884	3780	0
GSM2235944	3780	0
GSM2235993	3780	0
GSM2236003	3780	0
GSM2235741	3810	0
GSM2235900	3810	0
GSM2235943	3810	0
GSM2236066	3810	0
GSM2235950	3840	0
GSM2235992	3840	0
GSM2235997	3840	0
GSM2236056	3840	0
GSM2236084	3840	0
GSM2235866	3870	0
GSM2235947	3870	0
GSM2236002	3870	0
GSM2236061	3870	0
GSM2236062	3870	0
GSM2235903	3930	0
GSM2235946	3930	0
GSM2236063	3930	0
GSM2236082	3930	0
GSM2235928	3960	0
GSM2235931	3960	0
GSM2235948	3960	0
GSM2235949	3960	0
GSM2235863	3990	0
GSM2236055	3990	0
GSM2235761	4020	0
GSM2235925	4020	0
GSM2236031	4020	0
GSM2236032	4020	0
GSM2235924	4050	0
GSM2235956	4050	1
GSM2236058	4080	0
GSM2236059	4110	0
GSM2235754	4140	0
GSM2235765	4140	0
GSM2235922	4140	0
GSM2236029	4140	0
GSM2236030	4140	0
GSM2235910	4170	0
GSM2235921	4170	0
GSM2235756	4200	0
GSM2235926	4200	0
GSM2235961	4230	0
GSM2236044	4230	0
GSM2236079	4230	0
GSM2235960	4260	0
GSM2236078	4260	0
GSM2235771	4290	0
GSM2236074	4290	0
GSM2235733	4320	0
GSM2235734	4320	0
GSM2235768	4320	0
GSM2235959	4320	0
GSM2236089	4320	0
GSM2235735	4350	0
GSM2235809	4380	0
GSM2235957	4440	0
GSM2235752	4470	0
GSM2235954	4470	0
GSM2235955	4470	0
GSM2236086	4470	0
GSM2236092	4470	0
GSM2236095	4500	0
GSM2236093	4530	0
GSM2235958	4560	0
GSM2236085	4560	0
GSM2235738	4590	0
GSM2236087	4650	0
GSM2236045	4830	0
